# Supplementary material for: Uncovering the Role of Hydroxycinnamoyl Transferase in Boosting Chlorogenic Acid Accumulation in Carthamus tinctorius Cells under Methyl Jasmonate Elicitation
Source: Int J Mol Sci. 2024 Feb 27;25(5):2710. doi: 10.3390/ijms25052710 (PMC10931740; doi:10.3390/ijms25052710)
Supplement: Supplementary file 1 [file ijms-25-02710-s001.zip]

Archive with 1 entries (1 files):
- ijms-2886888-supplementary.pdf
